# Supplementary material for: Crystal structure of a heterometallic coordination polymer: catena-poly[[[tetra­aqua­cobalt(II)]-μ-pyridine-2,6-di­carboxyl­ato-calcium(II)-μ-pyridine-2,6-di­carboxyl­ato] dihydrate]
Source: Acta Crystallogr E Crystallogr Commun. 2018 May 18;74(Pt 6):808–11. doi: 10.1107/S2056989018007120 (PMC6002818; doi:10.1107/S2056989018007120)
Supplement: Supplementary file 1 [file e-74-00808-sup1.cif]

##############################################################################
#                                                                            #
# This CIF contains the data in a paper accepted for publication in          #
# Acta Crystallographica Section E. It conforms to the requirements of       #
# Notes for Authors for Acta Crystallographica Section E, and has been       #
# peer reviewed under the auspices of the IUCr Commission on Journals.       #
#                                                                            #
# Full details of the Crystallographic Information File format               #
# are given in the paper "The Crystallographic Information File (CIF):       #
# a New Standard Archive File for Crystallography" by S. R. Hall, F. H.      #
# Allen and I. D. Brown [Acta Cryst. (1991), A47, 655-685].                  #
#                                                                            #
# The current version of the core CIF dictionary is obtainable from          #
# ftp://ftp.iucr.org/pub/cif_core.dic.                                       #
#                                                                            #
# Software is freely available for graphical display of the structure(s)     #
# in this CIF. For information consult the CIF software page                 #
# http://www.iucr.org/resources/cif/software.                                #
#                                                                            #
# This file may be used for bona fide research purposes within the           #
# scientific community so long as proper attribution is given to the journal # 
# article from which it was obtained.                                        #
#                                                                            #
##############################################################################
data_1
_database_code_depnum_ccdc_archive 'CCDC 1832782'
_audit_creation_method     SHELXL-97
_chemical_name_systematic
;
<i>catena</i>-Poly[[[tetraaquacobalt(II)]-\m-pyridine-2,6-dicarboxylato-\
calcium(II)-\m-pyridine-2,6-dicarboxylato] dihydrate]
;
_chemical_name_common     ?
_chemical_formula_moiety     'C14 H14 Ca Co N2 O12, 2(H2 O)'
_chemical_formula_sum     'C14 H18 Ca Co N2 O14'
_chemical_formula_iupac     '[Ca Co (C7 H3 N1 O4)2 (H2 O1)4], 2H2 O'
_chemical_formula_weight     537.31
_chemical_melting_point     ?
_symmetry_cell_setting     triclinic
_symmetry_space_group_name_H-M     'P -1'
_symmetry_space_group_name_Hall     '-P 1'
loop_
    _symmetry_equiv_pos_as_xyz
    'x, y, z'
    '-x, -y, -z'
_cell_length_a     8.6299(8)
_cell_length_b     8.7781(8)
_cell_length_c     14.0726(12)
_cell_angle_alpha     80.6830(10)
_cell_angle_beta     73.6020(10)
_cell_angle_gamma     89.5680(10)
_cell_volume     1008.38(16)
_cell_formula_units_Z     2
_cell_measurement_reflns_used     5842
_cell_measurement_theta_min     2.35
_cell_measurement_theta_max     27.72
_cell_measurement_temperature     296(2)
_exptl_crystal_description     block
_exptl_crystal_colour     purple
_exptl_crystal_size_max     0.35
_exptl_crystal_size_mid     0.33
_exptl_crystal_size_min     0.33
_exptl_crystal_density_diffrn     1.770
_exptl_crystal_density_meas     ?
_exptl_crystal_density_method     'not measured'
_exptl_crystal_F_000     550
_exptl_absorpt_coefficient_mu     1.183
_exptl_absorpt_correction_type     none
_exptl_absorpt_process_details     ?
_exptl_absorpt_correction_T_min     ?
_exptl_absorpt_correction_T_max     ?
_exptl_special_details     ?
_diffrn_ambient_temperature     296(2)
_diffrn_radiation_type     MoK\a
_diffrn_radiation_wavelength     0.71073
_diffrn_radiation_source     'fine-focus sealed tube'
_diffrn_radiation_monochromator     graphite
_diffrn_measurement_device_type     'Bruker SMART CCD'
_diffrn_measurement_method     '\f and \w scans'
_diffrn_reflns_number     7052
_diffrn_reflns_av_R_equivalents     0.0120
_diffrn_reflns_av_sigmaI/netI     0.0173
_diffrn_reflns_theta_min     2.58
_diffrn_reflns_theta_max     25.00
_diffrn_reflns_theta_full     25.00
_diffrn_measured_fraction_theta_max     0.995
_diffrn_measured_fraction_theta_full     0.995
_diffrn_reflns_limit_h_min     -10
_diffrn_reflns_limit_h_max     10
_diffrn_reflns_limit_k_min     -10
_diffrn_reflns_limit_k_max     9
_diffrn_reflns_limit_l_min     -16
_diffrn_reflns_limit_l_max     16
_refine_special_details
;
 Refinement of F^2^ against ALL reflections.  The weighted R-factor wR and
 goodness of fit S are based on F^2^, conventional R-factors R are based
 on F, with F set to zero for negative F^2^. The threshold expression of
 F^2^ > 2sigma(F^2^) is used only for calculating R-factors(gt) etc. and is
 not relevant to the choice of reflections for refinement.  R-factors based
 on F^2^ are statistically about twice as large as those based on F, and R-
 factors based on ALL data will be even larger.
;
_reflns_number_total     3537
_reflns_number_gt     3342
_reflns_threshold_expression     >2sigma(I)
_refine_ls_structure_factor_coef     Fsqd
_refine_ls_matrix_type     full
_refine_ls_R_factor_all     0.0246
_refine_ls_R_factor_gt     0.0229
_refine_ls_wR_factor_gt     0.0633
_refine_ls_wR_factor_ref     0.0643
_refine_ls_goodness_of_fit_ref     1.010
_refine_ls_restrained_S_all     1.009
_refine_ls_number_reflns     3537
_refine_ls_number_parameters     326
_refine_ls_number_restraints     18
_refine_ls_hydrogen_treatment     mixed
_refine_ls_weighting_scheme     calc
_refine_ls_weighting_details
         'calc w=1/[\s^2^(Fo^2^)+(0.0385P)^2^+0.4728P] where P=(Fo^2^+2Fc^2^)/3'
_atom_sites_solution_hydrogens     mixed
_atom_sites_solution_primary     direct
_atom_sites_solution_secondary     difmap
_refine_ls_shift/su_max     0.001
_refine_ls_shift/su_mean     0.000
_refine_diff_density_max     0.441
_refine_diff_density_min     -0.487
_refine_ls_extinction_method
;
SHELXL2014 (Sheldrick, 2015)
;
_refine_ls_extinction_coef     0.0300(14)
_refine_ls_extinction_expression
                                  'Fc^*^=kFc[1+0.001xFc^2^\l^3^/sin(2\q)]^-1/4^'
loop_
    _atom_type_symbol
    _atom_type_description
    _atom_type_scat_dispersion_real
    _atom_type_scat_dispersion_imag
    _atom_type_scat_source
    'C' 'C' 0.0033 0.0016
                         'International Tables Vol C Tables 4.2.6.8 and 6.1.1.4'
    'H' 'H' 0.0000 0.0000
                         'International Tables Vol C Tables 4.2.6.8 and 6.1.1.4'
    'N' 'N' 0.0061 0.0033
                         'International Tables Vol C Tables 4.2.6.8 and 6.1.1.4'
    'O' 'O' 0.0106 0.0060
                         'International Tables Vol C Tables 4.2.6.8 and 6.1.1.4'
    'Ca' 'Ca' 0.2262 0.3064
                         'International Tables Vol C Tables 4.2.6.8 and 6.1.1.4'
    'Co' 'Co' 0.3494 0.9721
                         'International Tables Vol C Tables 4.2.6.8 and 6.1.1.4'
_computing_data_collection
;
APEX2 (Bruker, 2009)
;
_computing_cell_refinement
;
SAINT (Bruker, 2009)
;
_computing_data_reduction
;
SAINT (Bruker, 2009)
;
_computing_structure_solution
;
SHELXS97 (Sheldrick, 2008)
;
_computing_structure_refinement
;
SHELXL2014 (Sheldrick, 2015)
;
_computing_molecular_graphics
;
SHELXTL97 (Sheldrick, 2008) and Mercury (Macrae <i>et al.</i>,
2008)
;
_computing_publication_material
;
SHELXTL (Sheldrick, 2008) and publCIF (Westrip, 2010)
;
loop_
    _atom_site_type_symbol
    _atom_site_label
    _atom_site_fract_x
    _atom_site_fract_y
    _atom_site_fract_z
    _atom_site_U_iso_or_equiv
    _atom_site_adp_type
    _atom_site_calc_flag
    _atom_site_refinement_flags
    _atom_site_occupancy
    _atom_site_symmetry_multiplicity
    _atom_site_disorder_assembly
    _atom_site_disorder_group
    Co Co1 0.39269(3) 0.14153(3) 0.252249(15) 0.02155(10) Uani d . 1 1 . .
    Ca Ca1 0.86691(4) -0.38042(3) 0.24956(2) 0.01922(10) Uani d . 1 1 . .
    O O1 0.24638(15) 0.02836(14) 0.18004(9) 0.0291(3) Uani d . 1 1 . .
    O O2 0.20443(16) 0.02565(16) 0.03080(10) 0.0364(3) Uani d . 1 1 . .
    O O3 0.55173(16) 0.32701(14) 0.25445(9) 0.0301(3) Uani d . 1 1 . .
    O O4 0.73160(16) 0.50764(15) 0.15426(11) 0.0351(3) Uani d . 1 1 . .
    O O5 0.19108(15) 0.25552(15) 0.33569(9) 0.0308(3) Uani d . 1 1 . .
    O O6 0.02552(14) 0.25623(14) 0.48985(9) 0.0297(3) Uani d . 1 1 . .
    O O7 0.57745(15) -0.03428(14) 0.24055(9) 0.0295(3) Uani d . 1 1 . .
    O O8 0.63798(15) -0.25231(14) 0.32698(10) 0.0325(3) Uani d . 1 1 . .
    N N1 0.47499(16) 0.24083(15) 0.10671(10) 0.0192(3) Uani d . 1 1 . .
    N N2 0.33969(16) 0.01759(15) 0.39227(10) 0.0192(3) Uani d . 1 1 . .
    C C1 0.42012(19) 0.18591(18) 0.03843(12) 0.0200(3) Uani d . 1 1 . .
    C C2 0.4907(2) 0.23423(19) -0.06355(12) 0.0247(4) Uani d . 1 1 . .
    H H2A 0.4515 0.1975 -0.1111 0.030 Uiso calc R 1 1 . .
    C C3 0.6221(2) 0.3394(2) -0.09255(13) 0.0280(4) Uani d . 1 1 . .
    H H3A 0.6739 0.3713 -0.1604 0.034 Uiso calc R 1 1 . .
    C C4 0.6763(2) 0.3971(2) -0.02081(13) 0.0263(4) Uani d . 1 1 . .
    H H4A 0.7631 0.4685 -0.0397 0.032 Uiso calc R 1 1 . .
    C C5 0.59765(19) 0.34531(18) 0.07952(12) 0.0209(3) Uani d . 1 1 . .
    C C6 0.27915(19) 0.06991(19) 0.08568(12) 0.0226(3) Uani d . 1 1 . .
    C C7 0.6325(2) 0.39819(19) 0.16942(13) 0.0237(4) Uani d . 1 1 . .
    C C8 0.22421(19) 0.06489(18) 0.46591(12) 0.0194(3) Uani d . 1 1 . .
    C C9 0.1926(2) -0.0107(2) 0.56454(12) 0.0236(4) Uani d . 1 1 . .
    H H9A 0.1131 0.0227 0.6159 0.028 Uiso calc R 1 1 . .
    C C10 0.2824(2) -0.13715(19) 0.58450(12) 0.0251(4) Uani d . 1 1 . .
    H H10A 0.2628 -0.1901 0.6498 0.030 Uiso calc R 1 1 . .
    C C11 0.4018(2) -0.18510(19) 0.50709(12) 0.0232(3) Uani d . 1 1 . .
    H H11A 0.4627 -0.2698 0.5197 0.028 Uiso calc R 1 1 . .
    C C12 0.42759(19) -0.10363(18) 0.41099(12) 0.0200(3) Uani d . 1 1 . .
    C C13 0.13795(19) 0.20400(19) 0.42944(12) 0.0216(3) Uani d . 1 1 . .
    C C14 0.55835(19) -0.13350(19) 0.31863(12) 0.0222(3) Uani d . 1 1 . .
    O OW1 0.95691(18) -0.19898(17) 0.10151(11) 0.0404(3) Uani d D 1 1 . .
    O OW2 1.02789(16) -0.59450(15) 0.21033(10) 0.0319(3) Uani d D 1 1 . .
    O OW3 1.06339(17) -0.23885(16) 0.29216(10) 0.0354(3) Uani d D 1 1 . .
    O OW4 0.84002(17) -0.51094(15) 0.41287(9) 0.0325(3) Uani d D 1 1 . .
    O OW5 0.6149(3) -0.4991(2) 0.59299(15) 0.0782(7) Uani d D 1 1 . .
    O OW6 0.8857(2) -0.8525(2) 0.16230(15) 0.0604(5) Uani d D 1 1 . .
    H HW1A 1.039(2) -0.139(3) 0.080(2) 0.091 Uiso d D 1 1 . .
    H HW4A 0.902(3) -0.577(3) 0.430(2) 0.091 Uiso d D 1 1 . .
    H HW3A 1.126(3) -0.163(2) 0.2603(17) 0.091 Uiso d D 1 1 . .
    H HW4B 0.771(3) -0.499(3) 0.4666(13) 0.091 Uiso d D 1 1 . .
    H HW3B 1.060(4) -0.247(3) 0.3528(8) 0.091 Uiso d D 1 1 . .
    H HW1B 0.898(3) -0.168(3) 0.0638(19) 0.091 Uiso d D 1 1 . .
    H HW2A 0.985(4) -0.668(2) 0.192(2) 0.091 Uiso d D 1 1 . .
    H HW2B 1.072(3) -0.639(3) 0.2531(18) 0.091 Uiso d D 1 1 . .
    H HW6A 0.7978(18) -0.902(3) 0.172(2) 0.091 Uiso d D 1 1 . .
    H HW5B 0.596(4) -0.447(3) 0.6408(17) 0.091 Uiso d D 1 1 . .
    H HW6B 0.958(2) -0.907(3) 0.134(2) 0.091 Uiso d D 1 1 . .
    H HW5A 0.539(3) -0.569(3) 0.613(2) 0.091 Uiso d D 1 1 . .
loop_
    _atom_site_aniso_label
    _atom_site_aniso_U_11
    _atom_site_aniso_U_22
    _atom_site_aniso_U_33
    _atom_site_aniso_U_12
    _atom_site_aniso_U_13
    _atom_site_aniso_U_23
    Co1 0.02474(14) 0.02310(14) 0.01634(14) 0.00250(9) -0.00629(9) -0.00120(9)
    Ca1 0.01825(18) 0.01797(18) 0.02199(19) 0.00136(13) -0.00637(13)
                                                                    -0.00374(13)
    O1 0.0303(7) 0.0314(7) 0.0239(6) -0.0101(5) -0.0077(5) 0.0011(5)
    O2 0.0394(7) 0.0394(8) 0.0349(7) -0.0162(6) -0.0220(6) 0.0022(6)
    O3 0.0390(7) 0.0304(7) 0.0253(7) -0.0001(6) -0.0148(6) -0.0069(5)
    O4 0.0356(7) 0.0294(7) 0.0482(8) -0.0055(6) -0.0228(6) -0.0095(6)
    O5 0.0333(7) 0.0340(7) 0.0240(6) 0.0140(6) -0.0087(5) -0.0014(5)
    O6 0.0273(6) 0.0335(7) 0.0293(7) 0.0119(5) -0.0074(5) -0.0094(5)
    O7 0.0306(7) 0.0314(7) 0.0226(6) 0.0071(5) -0.0027(5) -0.0022(5)
    O8 0.0291(7) 0.0267(7) 0.0385(7) 0.0121(5) -0.0044(6) -0.0060(6)
    N1 0.0195(7) 0.0200(7) 0.0191(7) 0.0001(5) -0.0077(5) -0.0025(5)
    N2 0.0193(7) 0.0200(7) 0.0193(7) 0.0026(5) -0.0068(5) -0.0038(5)
    C1 0.0203(8) 0.0204(8) 0.0210(8) 0.0017(6) -0.0089(6) -0.0035(6)
    C2 0.0296(9) 0.0265(9) 0.0205(8) 0.0037(7) -0.0098(7) -0.0059(7)
    C3 0.0274(9) 0.0317(10) 0.0199(8) 0.0013(7) -0.0005(7) -0.0008(7)
    C4 0.0204(8) 0.0240(9) 0.0314(9) -0.0025(7) -0.0042(7) -0.0014(7)
    C5 0.0181(8) 0.0191(8) 0.0265(8) 0.0016(6) -0.0086(6) -0.0034(6)
    C6 0.0212(8) 0.0206(8) 0.0276(9) 0.0003(7) -0.0096(7) -0.0033(7)
    C7 0.0227(8) 0.0212(8) 0.0328(10) 0.0056(7) -0.0152(7) -0.0079(7)
    C8 0.0178(7) 0.0214(8) 0.0206(8) 0.0005(6) -0.0067(6) -0.0059(6)
    C9 0.0230(8) 0.0276(9) 0.0198(8) 0.0004(7) -0.0046(7) -0.0051(7)
    C10 0.0296(9) 0.0252(9) 0.0199(8) -0.0034(7) -0.0086(7) 0.0010(7)
    C11 0.0256(8) 0.0186(8) 0.0268(9) 0.0016(7) -0.0109(7) -0.0012(7)
    C12 0.0195(8) 0.0180(8) 0.0239(8) 0.0007(6) -0.0076(6) -0.0050(6)
    C13 0.0206(8) 0.0230(8) 0.0244(8) 0.0025(7) -0.0096(7) -0.0074(7)
    C14 0.0203(8) 0.0215(8) 0.0261(9) 0.0011(7) -0.0073(7) -0.0069(7)
    OW1 0.0403(8) 0.0436(8) 0.0358(8) -0.0165(7) -0.0177(6) 0.0116(6)
    OW2 0.0345(7) 0.0307(7) 0.0338(7) 0.0123(6) -0.0144(6) -0.0069(6)
    OW3 0.0389(8) 0.0386(8) 0.0292(7) -0.0145(6) -0.0115(6) -0.0036(6)
    OW4 0.0392(8) 0.0295(7) 0.0255(7) 0.0071(6) -0.0057(6) -0.0014(5)
    OW5 0.0881(15) 0.0622(12) 0.0629(12) -0.0295(10) 0.0275(10) -0.0355(10)
    OW6 0.0414(9) 0.0520(10) 0.0866(13) -0.0007(8) -0.0021(9) -0.0370(9)
_geom_special_details
;
 All esds (except the esd in the dihedral angle between two l.s. planes)
 are estimated using the full covariance matrix.  The cell esds are taken
 into account individually in the estimation of esds in distances, angles
 and torsion angles; correlations between esds in cell parameters are only
 used when they are defined by crystal symmetry.  An approximate (isotropic)
 treatment of cell esds is used for estimating esds involving l.s. planes.
;
loop_
    _geom_bond_atom_site_label_1
    _geom_bond_atom_site_label_2
    _geom_bond_site_symmetry_2
    _geom_bond_distance
    _geom_bond_publ_flag
    Co1 N1 . 2.0172(13) y
    Co1 N2 . 2.0199(13) y
    Co1 O5 . 2.1466(12) y
    Co1 O3 . 2.1469(13) y
    Co1 O1 . 2.1643(12) y
    Co1 O7 . 2.2018(12) y
    Ca1 O4 1_545 2.3358(12) y
    Ca1 OW4 . 2.3449(13) y
    Ca1 O8 . 2.3458(12) y
    Ca1 OW1 . 2.3476(13) y
    Ca1 OW3 . 2.3719(13) y
    Ca1 OW2 . 2.3727(12) y
    O1 C6 . 1.268(2) ?
    O2 C6 . 1.243(2) ?
    O3 C7 . 1.266(2) ?
    O4 C7 . 1.242(2) ?
    O4 Ca1 1_565 2.3358(12) ?
    O5 C13 . 1.274(2) ?
    O6 C13 . 1.236(2) ?
    O7 C14 . 1.258(2) ?
    O8 C14 . 1.253(2) ?
    N1 C5 . 1.334(2) ?
    N1 C1 . 1.338(2) ?
    N2 C8 . 1.338(2) ?
    N2 C12 . 1.337(2) ?
    C1 C2 . 1.387(2) ?
    C1 C6 . 1.517(2) ?
    C2 C3 . 1.392(3) ?
    C2 H2A . 0.9300 ?
    C3 C4 . 1.389(3) ?
    C3 H3A . 0.9300 ?
    C4 C5 . 1.384(2) ?
    C4 H4A . 0.9300 ?
    C5 C7 . 1.521(2) ?
    C8 C9 . 1.390(2) ?
    C8 C13 . 1.519(2) ?
    C9 C10 . 1.386(2) ?
    C9 H9A . 0.9300 ?
    C10 C11 . 1.390(2) ?
    C10 H10A . 0.9300 ?
    C11 C12 . 1.382(2) ?
    C11 H11A . 0.9300 ?
    C12 C14 . 1.520(2) ?
    OW1 HW1A . 0.844(10) ?
    OW1 HW1B . 0.846(10) ?
    OW2 HW2A . 0.849(10) ?
    OW2 HW2B . 0.845(10) ?
    OW3 HW3A . 0.838(10) ?
    OW3 HW3B . 0.837(10) ?
    OW4 HW4A . 0.840(10) ?
    OW4 HW4B . 0.842(10) ?
    OW5 HW5B . 0.854(10) ?
    OW5 HW5A . 0.854(10) ?
    OW6 HW6A . 0.843(10) ?
    OW6 HW6B . 0.839(10) ?
loop_
    _geom_angle_atom_site_label_1
    _geom_angle_atom_site_label_2
    _geom_angle_atom_site_label_3
    _geom_angle_site_symmetry_1
    _geom_angle_site_symmetry_3
    _geom_angle
    _geom_angle_publ_flag
    N1 Co1 N2 . . 170.56(5) ?
    N1 Co1 O5 . . 113.11(5) ?
    N2 Co1 O5 . . 76.33(5) ?
    N1 Co1 O3 . . 76.31(5) ?
    N2 Co1 O3 . . 104.44(5) ?
    O5 Co1 O3 . . 89.74(5) ?
    N1 Co1 O1 . . 76.52(5) ?
    N2 Co1 O1 . . 103.75(5) ?
    O5 Co1 O1 . . 93.20(5) ?
    O3 Co1 O1 . . 151.54(5) ?
    N1 Co1 O7 . . 94.39(5) ?
    N2 Co1 O7 . . 76.18(5) ?
    O5 Co1 O7 . . 152.44(5) ?
    O3 Co1 O7 . . 95.18(5) ?
    O1 Co1 O7 . . 95.16(5) ?
    O4 Ca1 OW4 1_545 . 116.69(5) ?
    O4 Ca1 O8 1_545 . 92.96(5) ?
    OW4 Ca1 O8 . . 84.24(5) ?
    O4 Ca1 OW1 1_545 . 82.87(5) ?
    OW4 Ca1 OW1 . . 160.32(5) ?
    O8 Ca1 OW1 . . 97.60(5) ?
    O4 Ca1 OW3 1_545 . 160.85(5) ?
    OW4 Ca1 OW3 . . 80.10(5) ?
    O8 Ca1 OW3 . . 98.14(5) ?
    OW1 Ca1 OW3 . . 80.24(5) ?
    O4 Ca1 OW2 1_545 . 78.31(5) ?
    OW4 Ca1 OW2 . . 80.75(5) ?
    O8 Ca1 OW2 . . 156.81(5) ?
    OW1 Ca1 OW2 . . 102.49(5) ?
    OW3 Ca1 OW2 . . 96.57(5) ?
    C6 O1 Co1 . . 115.23(10) ?
    C7 O3 Co1 . . 115.79(10) ?
    C7 O4 Ca1 . 1_565 136.36(12) ?
    C13 O5 Co1 . . 116.59(10) ?
    C14 O7 Co1 . . 114.36(10) ?
    C14 O8 Ca1 . . 144.69(12) ?
    C5 N1 C1 . . 121.46(14) ?
    C5 N1 Co1 . . 118.88(11) ?
    C1 N1 Co1 . . 119.07(11) ?
    C8 N2 C12 . . 121.24(14) ?
    C8 N2 Co1 . . 119.12(11) ?
    C12 N2 Co1 . . 119.49(11) ?
    N1 C1 C2 . . 120.97(15) ?
    N1 C1 C6 . . 112.71(14) ?
    C2 C1 C6 . . 126.33(15) ?
    C1 C2 C3 . . 117.92(15) ?
    C1 C2 H2A . . 121.0 ?
    C3 C2 H2A . . 121.0 ?
    C4 C3 C2 . . 120.46(16) ?
    C4 C3 H3A . . 119.8 ?
    C2 C3 H3A . . 119.8 ?
    C5 C4 C3 . . 118.16(16) ?
    C5 C4 H4A . . 120.9 ?
    C3 C4 H4A . . 120.9 ?
    N1 C5 C4 . . 120.99(15) ?
    N1 C5 C7 . . 112.31(14) ?
    C4 C5 C7 . . 126.69(15) ?
    O2 C6 O1 . . 125.55(15) ?
    O2 C6 C1 . . 118.66(15) ?
    O1 C6 C1 . . 115.77(14) ?
    O4 C7 O3 . . 125.91(16) ?
    O4 C7 C5 . . 118.68(16) ?
    O3 C7 C5 . . 115.38(14) ?
    N2 C8 C9 . . 120.75(15) ?
    N2 C8 C13 . . 113.26(13) ?
    C9 C8 C13 . . 126.00(14) ?
    C10 C9 C8 . . 118.39(15) ?
    C10 C9 H9A . . 120.8 ?
    C8 C9 H9A . . 120.8 ?
    C9 C10 C11 . . 120.17(15) ?
    C9 C10 H10A . . 119.9 ?
    C11 C10 H10A . . 119.9 ?
    C12 C11 C10 . . 118.30(15) ?
    C12 C11 H11A . . 120.8 ?
    C10 C11 H11A . . 120.8 ?
    N2 C12 C11 . . 121.15(15) ?
    N2 C12 C14 . . 113.20(14) ?
    C11 C12 C14 . . 125.58(14) ?
    O6 C13 O5 . . 125.96(15) ?
    O6 C13 C8 . . 119.55(15) ?
    O5 C13 C8 . . 114.48(14) ?
    O8 C14 O7 . . 126.01(15) ?
    O8 C14 C12 . . 117.73(15) ?
    O7 C14 C12 . . 116.25(14) ?
    Ca1 OW1 HW1A . . 131.0(19) ?
    Ca1 OW1 HW1B . . 123.2(19) ?
    HW1A OW1 HW1B . . 104.7(15) ?
    Ca1 OW2 HW2A . . 117(2) ?
    Ca1 OW2 HW2B . . 118(2) ?
    HW2A OW2 HW2B . . 104.6(15) ?
    Ca1 OW3 HW3A . . 132.0(19) ?
    Ca1 OW3 HW3B . . 118.4(19) ?
    HW3A OW3 HW3B . . 108.0(15) ?
    Ca1 OW4 HW4A . . 126.5(19) ?
    Ca1 OW4 HW4B . . 128.2(18) ?
    HW4A OW4 HW4B . . 105.2(15) ?
    HW5B OW5 HW5A . . 103.9(15) ?
    HW6A OW6 HW6B . . 105.7(15) ?
loop_
    _geom_hbond_atom_site_label_D
    _geom_hbond_atom_site_label_H
    _geom_hbond_atom_site_label_A
    _geom_hbond_site_symmetry_A
    _geom_hbond_distance_DH
    _geom_hbond_distance_HA
    _geom_hbond_distance_DA
    _geom_hbond_angle_DHA
    OW1 HW1A O2 1_655 0.840(10)
                              1.930(10)
                                      2.769(2) 171(3)
    OW1 HW1B O2 2_655 0.850(10)
                              2.060(10)
                                      2.870(2) 161(3)
    OW2 HW2A OW6 . 0.850(10)
                           2.000(10)
                                   2.846(2) 175(3)
    OW2 HW2B O5 1_645 0.850(10)
                              1.890(10)
                                      2.730(2) 173(3)
    OW3 HW3A O1 1_655 0.840(10)
                              1.990(10)
                                      2.817(2) 172(3)
    OW3 HW3B O6 2_656 0.840(10)
                              2.120(10)
                                      2.923(2) 162(3)
    OW4 HW4A O6 1_645 0.840(10)
                              2.020(10)
                                      2.851(2) 172(3)
    OW4 HW4B OW5 . 0.840(10)
                           1.900(10)
                                   2.741(2) 173(3)
    OW5 HW5A O8 2_646 0.850(10)
                              2.100(10)
                                      2.946(2) 174(3)
    OW5 HW5B O3 2_656 0.850(10)
                              2.08(2) 2.870(2) 153(3)
    OW6 HW6A O7 1_545 0.840(10)
                              2.130(10)
                                      2.945(2) 163(3)
    OW6 HW6B O2 1_645 0.840(10)
                              2.340(10)
                                      3.140(2) 160(3)
    C2 H2A O7 2_655 0.93 2.56 3.448(2) 160
    C10 H10A O3 2_656 0.93 2.55 3.246(2) 132
_iucr_refine_instructions_details
;
TITL A in P-1
CELL 0.71073   8.6299   8.7781  14.0726  80.683  73.602  89.568
ZERR    2.00   0.0008   0.0008   0.0012   0.001   0.001   0.001
LATT  1
SFAC C H N O CA CO
UNIT 28 36 4 28 2 2
TEMP 23.000
OMIT 0 50
omit 0 0 1
L.S. 12
BOND
bond $h
htab
acta
FMAP 2
PLAN 5
eqiv $1 x+1, y, z
eqiv $2 x+1, y-1, z
eqiv $3 -x+1, -y, -z+1
eqiv $4 -x+1, -y, -z
eqiv $5 x, y-1, z
eqiv $6 -x+1, -y-1, -z+1
htab ow1 o2_$1
htab ow4 o6_$2
htab ow3 o1_$1
htab ow4 ow5
htab ow3 o6_$3
htab ow1 o2_$4
htab ow2 ow6
htab ow2 o5_$2
htab ow6 o7_$5
htab ow5 o3_$3
htab ow6 o2_$2
htab ow5 o8_$6
dfix 0.85 0.01  ow1 hw1a ow1 hw1b
dfix 1.34 0.01 hw1a hw1b
dfix 0.85 0.01  ow2 hw2a ow2 hw2b
dfix 1.34 0.01 hw2a hw2b
dfix 0.85 0.01  ow3 hw3a ow3 hw3b
dfix 1.34 0.01 hw3a hw3b
dfix 0.85 0.01  ow4 hw4a ow4 hw4b
dfix 1.34 0.01 hw4a hw4b
dfix 0.85 0.01  ow5 hw5a ow5 hw5b
dfix 1.34 0.01 hw5a hw5b
dfix 0.85 0.01  ow6 hw6a ow6 hw6b
dfix 1.34 0.01 hw6a hw6b
WGHT    0.038500    0.472800
EXTI    0.029980
FVAR       0.19413
CO1   6    0.392693    0.141534    0.252249    11.00000    0.02474    0.02310 =
         0.01634   -0.00120   -0.00629    0.00250
CA1   5    0.866913   -0.380420    0.249557    11.00000    0.01825    0.01797 =
         0.02199   -0.00374   -0.00637    0.00136
O1    4    0.246378    0.028361    0.180038    11.00000    0.03026    0.03140 =
         0.02386    0.00110   -0.00773   -0.01005
O2    4    0.204430    0.025648    0.030799    11.00000    0.03937    0.03936 =
         0.03488    0.00220   -0.02199   -0.01617
O3    4    0.551729    0.327006    0.254448    11.00000    0.03904    0.03039 =
         0.02531   -0.00692   -0.01483   -0.00014
O4    4    0.731597    0.507635    0.154264    11.00000    0.03565    0.02943 =
         0.04823   -0.00955   -0.02284   -0.00554
O5    4    0.191077    0.255522    0.335689    11.00000    0.03333    0.03402 =
         0.02399   -0.00137   -0.00867    0.01403
O6    4    0.025519    0.256229    0.489847    11.00000    0.02733    0.03346 =
         0.02928   -0.00941   -0.00738    0.01191
O7    4    0.577451   -0.034279    0.240548    11.00000    0.03059    0.03141 =
         0.02262   -0.00224   -0.00265    0.00713
O8    4    0.637980   -0.252315    0.326981    11.00000    0.02911    0.02669 =
         0.03855   -0.00602   -0.00442    0.01212
N1    3    0.474988    0.240827    0.106708    11.00000    0.01954    0.02001 =
         0.01914   -0.00255   -0.00766    0.00006
N2    3    0.339689    0.017593    0.392272    11.00000    0.01929    0.01998 =
         0.01935   -0.00376   -0.00677    0.00257
C1    1    0.420116    0.185911    0.038428    11.00000    0.02032    0.02040 =
         0.02105   -0.00346   -0.00892    0.00172
C2    1    0.490720    0.234230   -0.063553    11.00000    0.02963    0.02646 =
         0.02046   -0.00587   -0.00982    0.00370
AFIX  43
H2A   2    0.451507    0.197480   -0.111066    11.00000   -1.20000
AFIX   0
C3    1    0.622071    0.339421   -0.092553    11.00000    0.02744    0.03170 =
         0.01985   -0.00081   -0.00055    0.00132
AFIX  43
H3A   2    0.673904    0.371341   -0.160425    11.00000   -1.20000
AFIX   0
C4    1    0.676317    0.397090   -0.020811    11.00000    0.02040    0.02402 =
         0.03144   -0.00143   -0.00419   -0.00252
AFIX  43
H4A   2    0.763072    0.468498   -0.039668    11.00000   -1.20000
AFIX   0
C5    1    0.597645    0.345309    0.079519    11.00000    0.01814    0.01914 =
         0.02651   -0.00336   -0.00860    0.00158
C6    1    0.279154    0.069908    0.085684    11.00000    0.02124    0.02056 =
         0.02756   -0.00332   -0.00962    0.00029
C7    1    0.632484    0.398187    0.169418    11.00000    0.02274    0.02121 =
         0.03284   -0.00791   -0.01523    0.00559
C8    1    0.224215    0.064888    0.465915    11.00000    0.01783    0.02137 =
         0.02065   -0.00590   -0.00670    0.00051
C9    1    0.192599   -0.010719    0.564545    11.00000    0.02300    0.02762 =
         0.01977   -0.00513   -0.00456    0.00039
AFIX  43
H9A   2    0.113098    0.022730    0.615897    11.00000   -1.20000
AFIX   0
C10   1    0.282418   -0.137154    0.584502    11.00000    0.02956    0.02517 =
         0.01986    0.00097   -0.00864   -0.00336
AFIX  43
H10A  2    0.262811   -0.190067    0.649841    11.00000   -1.20000
AFIX   0
C11   1    0.401773   -0.185103    0.507089    11.00000    0.02561    0.01858 =
         0.02676   -0.00125   -0.01091    0.00155
AFIX  43
H11A  2    0.462669   -0.269847    0.519671    11.00000   -1.20000
AFIX   0
C12   1    0.427593   -0.103627    0.410993    11.00000    0.01948    0.01803 =
         0.02389   -0.00498   -0.00763    0.00071
C13   1    0.137951    0.204000    0.429443    11.00000    0.02056    0.02303 =
         0.02437   -0.00736   -0.00963    0.00247
C14   1    0.558345   -0.133499    0.318627    11.00000    0.02031    0.02153 =
         0.02611   -0.00685   -0.00726    0.00109
OW1   4    0.956913   -0.198982    0.101509    11.00000    0.04026    0.04355 =
         0.03576    0.01160   -0.01771   -0.01649
OW2   4    1.027892   -0.594502    0.210330    11.00000    0.03453    0.03070 =
         0.03378   -0.00693   -0.01445    0.01233
OW3   4    1.063388   -0.238851    0.292164    11.00000    0.03894    0.03864 =
         0.02920   -0.00358   -0.01147   -0.01455
OW4   4    0.840024   -0.510943    0.412868    11.00000    0.03919    0.02949 =
         0.02545   -0.00139   -0.00569    0.00709
OW5   4    0.614897   -0.499125    0.592992    11.00000    0.08811    0.06221 =
         0.06286   -0.03551    0.02754   -0.02945
OW6   4    0.885665   -0.852503    0.162304    11.00000    0.04140    0.05196 =
         0.08658   -0.03699   -0.00211   -0.00068
HW1A  2    1.039345   -0.138505    0.079940    11.00000   -1.50000
HW4A  2    0.901897   -0.577071    0.430408    11.00000   -1.50000
HW3A  2    1.125639   -0.163392    0.260310    11.00000   -1.50000
HW4B  2    0.771052   -0.498621    0.466550    11.00000   -1.50000
HW3B  2    1.060437   -0.247302    0.352768    11.00000   -1.50000
HW1B  2    0.898059   -0.168494    0.063754    11.00000   -1.50000
HW2A  2    0.985121   -0.667709    0.192407    11.00000   -1.50000
HW2B  2    1.072394   -0.638850    0.253114    11.00000   -1.50000
HW6A  2    0.797808   -0.901921    0.171606    11.00000   -1.50000
HW5B  2    0.596374   -0.446584    0.640798    11.00000   -1.50000
HW6B  2    0.958370   -0.907309    0.133571    11.00000   -1.50000
HW5A  2    0.539141   -0.568962    0.612772    11.00000   -1.50000
HKLF 4
REM  A in P-1
REM R1 =  0.0229 for   3342 Fo > 4sig(Fo)  and  0.0246 for all   3537 data
REM    326 parameters refined using     18 restraints
END
WGHT      0.0320      0.5029
REM Highest difference peak  0.441,  deepest hole -0.487,  1-sigma level  0.046
Q1    1   0.6740 -0.5641  0.6380  11.00000  0.05    0.44
Q2    1   0.4839 -0.1260  0.3753  11.00000  0.05    0.28
Q3    1   0.3506  0.1310  0.0561  11.00000  0.05    0.24
Q4    1   0.2299  0.0536  0.5164  11.00000  0.05    0.22
Q5    1   0.4504  0.2036  0.1633  11.00000  0.05    0.22
;
data_global
_journal_date_recd_electronic     2018-04-02
_journal_date_accepted     2018-05-10
_journal_name_full     'Acta Crystallographica, Section E'
_journal_year     2018
_journal_volume     74
_journal_issue      6
_journal_page_first     808
_journal_page_last     811
_journal_paper_category     GM
_journal_paper_doi     10.1107/S2056989018007120
_journal_coeditor_code     XU5921
_publ_contact_author_name     'Bingguang Zhang'
_publ_contact_author_address
;\
Key Laboratory of Catalysis and Materials Sciences of the State Ethnic \
Affairs Commission & Ministry of Education
College of Chemistry and Material Science
South-Central University for Nationalities
Wuhan 430074
People's Republic of China
;
_publ_contact_author_email     'zhangbg68@yahoo.com'
_publ_contact_author_fax     ?
_publ_contact_author_phone     ?
_publ_section_title
;\
Crystal structure of a heterometallic coordination polymer:
<i>catena</i>-poly[[[tetraaquacobalt(II)]-\m-pyridine-2,6-dicarboxylato-\
calcium(II)-\m-pyridine-2,6-dicarboxylato] dihydrate]
;
loop_
    _publ_author_name
    _publ_author_address
    'Lin, Jie-Shuang'
;\
Key Laboratory of Catalysis and Materials Sciences of the State Ethnic \
Affairs Commission & Ministry of Education
College of Chemistry and Material Science
South-Central University for Nationalities
Wuhan 430074
People's Republic of China
;
    'Zhang, Bing-Guang'
;\
Key Laboratory of Catalysis and Materials Sciences of the State Ethnic \
Affairs Commission & Ministry of Education
College of Chemistry and Material Science
South-Central University for Nationalities
Wuhan 430074
People's Republic of China
;
_publ_section_synopsis
;
The pyridine-2,6-dicarboxylate anions bridge the Ca^II^ and Co^II^ cations to
form a polymeric complex chain propagating along the <i>b</i>-axis direction.
;
